# Supplementary material for: ViralFlow: A Versatile Automated Workflow for SARS-CoV-2 Genome Assembly, Lineage Assignment, Mutations and Intrahost Variant Detection
Source: Viruses. 2022 Jan 23;14(2):217. doi: 10.3390/v14020217 (PMC8877152; doi:10.3390/v14020217)
Supplement: Supplementary file 1 [file viruses-14-00217-s001.zip]

Archive with 4 entries (4 files):
- supplementary_file_1.tar.xz
- supplementary_file_2.pdf
- supplementary_file_3.pdf
- supplementary_tables.xlsx
