# Supplementary material for: ViralFlow: A Versatile Automated Workflow for SARS-CoV-2 Genome Assembly, Lineage Assignment, Mutations and Intrahost Variant Detection
Source: Viruses. 2022 Jan 23;14(2):217. doi: 10.3390/v14020217 (PMC8877152; doi:10.3390/v14020217)
Supplement: Supplementary file 1 [file viruses-14-00217-s001.zip › supplementary_tables.xlsx]

## Sheet: Table S1
TableS1: Artificial samples information
sample	concatenated samples	Expected MAFs	ART command lines
ART-1	IAM2103 and IAM2158	Approximately 60% IAM2103 (P.1) and 40% of IAM2158 (B.1.1.28)	art_illumina -sam -i IAM2103.depth5.fa/IAM2158.depth5.fa -p -l 150 -ss MS -f 610/390 -m 450 -s 5
ART-2	IAM2103 and IAM2158	Approximately 70% IAM2103 (P.1) and 30% of IAM2158 (B.1.1.28)	art_illumina -sam -i IAM2103.depth5.fa/IAM2158.depth5.fa -p -l 150 -ss MS -f 710/290 -m 450 -s 5
ART-3	IAM2103 and IAM2158	Approximately 80% IAM2103 (P.1) and 20% of IAM2158 (B.1.1.28)	art_illumina -sam -i IAM2103.depth5.fa/IAM2158.depth5.fa -p -l 150 -ss MS -f 810/190 -m 450 -s 5
ART-4*	IAM2103 and IAM2158	Approximately 90% IAM2103 (P.1) and 10% of IAM2158 (B.1.1.28)	art_illumina -sam -i IAM2103.depth5.fa/IAM2158.depth5.fa -p -l 150 -ss MS -f 1820/180 -m 450 -s 5
ART-5*	IAM2103 and IAM2158	Approximately 94% IAM2103 (P.1) and 6% of IAM2158 (B.1.1.28)	art_illumina -sam -i IAM2103.depth5.fa/IAM2158.depth5.fa -p -l 150 -ss MS -f 1865/135 -m 450 -s 5
* Are created with a major depth, to detect minor allele frequencies, owing the filter of minimum 100 depth reads as support on minor allele frequencies detection

## Sheet: Table S2
TableS2: Metadata, PANGO lineages and aminoacid mutations per sample
sample	GISAID code	PANGO lineage*	aa_mut*	insertions*	deletions*	collection-date	region**
IAM2068	EPI_ISL_3134841	P.1	N:P80R,N:R203K,N:G204R,ORF1a:S1188L,ORF1a:K1795Q,ORF1b:P314L,ORF1b:E1264D,ORF3a:W193R,ORF3a:S253P,ORF8:D75A,ORF8:E92K,ORF9b:Q77E,S:L18F,S:T20N,S:P26S,S:D138Y,S:R190S,S:K417T,S:E484K,S:N501Y,S:D614G,S:H655Y,S:T1027I,S:V1176F	28269:AAAC	11288-11297	2021-05-06	South America/Brazil/Pernambuco/Olinda
IAM2069	EPI_ISL_3134848	P.1	N:P80R,N:R203K,N:G204R,ORF1a:T951I,ORF1a:S1188L,ORF1a:K1795Q,ORF1a:L1853F,ORF1a:G2118C,ORF1b:P314L,ORF1b:E1264D,ORF3a:S253P,ORF8:E92K,ORF9b:Q77E,S:L18F,S:T20N,S:P26S,S:D138Y,S:R190S,S:K417T,S:E484K,S:N501Y,S:D614G,S:H655Y,S:T1027I,S:V1176F	28269:AAAC	11288-11297	2021-05-14	South America/Brazil/Pernambuco/Olinda
IAM2070	EPI_ISL_3134843	P.1	N:P80R,N:R203K,N:G204R,N:D348H,ORF1a:S1188L,ORF1a:K1795Q,ORF1b:P314L,ORF1b:T1050I,ORF1b:E1264D,ORF3a:S253P,ORF8:E92K,ORF9b:Q77E,S:L18F,S:T20N,S:P26S,S:D138Y,S:R190S,S:K417T,S:E484K,S:N501Y,S:D614G,S:H655Y,S:T1027I,S:V1176F	28269:AAAC	11288-11297	2021-05-12	South America/Brazil/Pernambuco/Recife
IAM2071	EPI_ISL_3134630	P.1	N:P80R,N:R203K,N:G204R,ORF1a:S1188L,ORF1a:K1795Q,ORF1b:P314L,ORF1b:E1264D,ORF3a:G251C,ORF3a:S253P,ORF7a:L96F,ORF8:E92K,ORF9b:Q77E,S:L18F,S:T20N,S:P26S,S:D138Y,S:R190S,S:K417T,S:E484K,S:N501Y,S:D614G,S:H655Y,S:T1027I,S:V1176F	28269:AAAC	11288-11297	2021-05-06	South America/Brazil/Pernambuco/Paulista
IAM2072	EPI_ISL_3134595	P.1	N:P80R,N:R203K,N:G204R,ORF1a:S1188L,ORF1a:P1213L,ORF1a:K1795Q,ORF1b:P314L,ORF1b:E1264D,ORF3a:S253P,ORF8:E92K,ORF9b:Q77E,S:L18F,S:T20N,S:P26S,S:D138Y,S:R190S,S:K417T,S:E484K,S:N501Y,S:D614G,S:H655Y,S:T1027I,S:V1176F	28269:AAAC	11288-11297	2021-05-03	South America/Brazil/Pernambuco/Santa Cruz do Capibaribe
IAM2073	EPI_ISL_3134565	P.1	N:P80R,N:R203K,N:G204R,ORF1a:I95V,ORF1a:S1188L,ORF1a:A1432V,ORF1a:K1795Q,ORF1b:P314L,ORF1b:E1264D,ORF3a:F87V,ORF3a:S253P,ORF8:E92K,ORF9b:Q77E,S:L18F,S:T20N,S:P26S,S:D138Y,S:R190S,S:K417T,S:E484K,S:N501Y,S:D614G,S:H655Y,S:T1027I,S:V1176F	28269:AAAC	11288-11297	2021-04-28	South America/Brazil/Pernambuco/Gravatá
IAM2074	EPI_ISL_3134857	P.1	E:T9I,N:P80R,N:R203K,N:G204R,ORF1a:S1188L,ORF1a:K1795Q,ORF1b:P314L,ORF1b:E1264D,ORF3a:S253P,ORF8:E92K,ORF9b:Q77E,S:L18F,S:T20N,S:P26S,S:D138Y,S:R190S,S:K417T,S:E484K,S:N501Y,S:D614G,S:H655Y,S:T1027I,S:V1176F	28269:AAAC	11288-11297	2021-05-12	South America/Brazil/Pernambuco/Recife
IAM2075	EPI_ISL_3134844	P.1	N:P80R,N:R203K,N:G204R,ORF1a:I95V,ORF1a:S1188L,ORF1a:K1795Q,ORF1b:P314L,ORF1b:E1264D,ORF3a:S253P,ORF8:E92K,ORF9b:Q77E,S:L18F,S:T20N,S:P26S,S:D138Y,S:R190S,S:K417T,S:D614G,S:H655Y,S:T1027I,S:V1176F	28269:AAAC	11288-11297	2021-05-12	South America/Brazil/Pernambuco/Vertente do Lério
IAM2076	EPI_ISL_3134656	P.1	N:P80R,N:R203K,N:G204R,ORF1a:I114V,ORF1a:S1188L,ORF1a:K1795Q,ORF1b:P314L,ORF1b:E1264D,ORF3a:S253P,ORF8:E92K,ORF9b:Q77E,S:L18F,S:T20N,S:P26S,S:D138Y,S:R190S,S:K417T,S:E484K,S:N501Y,S:D614G,S:H655Y,S:T1027I,S:V1176F	28269:AAAC	11288-11297	2021-05-10	South America/Brazil/Pernambuco/Vitória do Sando Antão
IAM2077	EPI_ISL_3134629	P.1	N:P80R,N:R203K,N:G204R,N:A211V,ORF1a:S428G,ORF1a:S1188L,ORF1a:K1795Q,ORF1b:P314L,ORF1b:E1264D,ORF3a:S253P,ORF7a:P34L,ORF8:E92K,ORF9b:Q77E,S:L18F,S:T20N,S:P26S,S:D138Y,S:R190S,S:K417T,S:E484K,S:N501Y,S:D614G,S:H655Y,S:T1027I,S:V1176F	28269:AAAC	11288-11297	2021-05-07	South America/Brazil/Pernambuco/Salgueiro
IAM2078	EPI_ISL_3134593	P.1	N:P80R,N:R203K,N:G204R,ORF1a:I95V,ORF1a:E311G,ORF1a:S1188L,ORF1a:K1795Q,ORF1b:P314L,ORF1b:E1264D,ORF3a:A59S,ORF3a:S253P,ORF3a:M260R,ORF8:E92K,ORF9b:Q77E,S:L18F,S:T20N,S:P26S,S:D138Y,S:R190S,S:K417T,S:E484K,S:N501Y,S:D614G,S:H655Y,S:T1027I,S:V1176F	28269:AAAC	11288-11297	2021-04-30	South America/Brazil/Pernambuco/Olinda
IAM2079	EPI_ISL_3134564	P.1	N:P80R,N:R203K,N:G204R,ORF1a:L204F,ORF1a:S1188L,ORF1a:K1795Q,ORF1b:P314L,ORF1b:E1264D,ORF3a:S253P,ORF8:E92K,ORF9b:Q77E,S:L18F,S:T20N,S:P26S,S:D138Y,S:R190S,S:K417T,S:E484K,S:N501Y,S:D614G,S:H655Y,S:T1027I,S:V1176F	28269:AAAC	11288-11297	2021-04-27	South America/Brazil/Pernambuco/Caruaru
IAM2080	EPI_ISL_3134852	P.1	N:P80R,N:R203K,N:G204R,ORF1a:S1188L,ORF1a:K1795Q,ORF1b:P314L,ORF1b:T634I,ORF1b:E1264D,ORF3a:S253P,ORF8:E92K,ORF9b:R32L,ORF9b:Q77E,S:L18F,S:T20N,S:P26S,S:D138Y,S:R190S,S:K417T,S:E484K,S:N501Y,S:D614G,S:H655Y,S:N1023S,S:T1027I,S:V1176F	28269:AAAC	11288-11297	2021-05-11	South America/Brazil/Pernambuco/Pesqueira
IAM2081	EPI_ISL_3134661	P.1	N:P80R,N:R203K,N:G204R,N:A208S,ORF1a:S887F,ORF1a:S1188L,ORF1a:K1795Q,ORF1a:K1980R,ORF1a:A3615V,ORF1a:A4162V,ORF1b:P314L,ORF1b:I539V,ORF1b:E1264D,ORF3a:S253P,ORF8:E92K,ORF9b:Q77E,S:L18F,S:T20N,S:P26S,S:D138Y,S:R190S,S:K417T,S:E484K,S:N501Y,S:D614G,S:H655Y,S:T1027I,S:V1176F	28269:AAAC	11288-11297	2021-05-11	South America/Brazil/Pernambuco/Recife
IAM2082	EPI_ISL_3134655	P.1	N:P80R,N:R203K,N:G204R,ORF1a:S1188L,ORF1a:K1795Q,ORF1b:P314L,ORF1b:L1248F,ORF1b:E1264D,ORF3a:S253P,ORF8:E92K,ORF9b:Q77E,S:L18F,S:T20N,S:P26S,S:M153I,S:R190S,S:K417T,S:E484K,S:N501Y,S:D614G,S:H655Y,S:T1027I,S:V1176F	28269:AAAC	11288-11297	2021-05-10	South America/Brazil/Pernambuco/Vitória do Sando Antão
IAM2083	EPI_ISL_3134624	P.1	N:P80R,N:R203K,N:G204R,ORF1a:S944L,ORF1a:S1188L,ORF1a:K1795Q,ORF1a:S1857L,ORF1b:P314L,ORF1b:E1264D,ORF3a:S253P,ORF8:E92K,ORF9b:Q77E,S:L18F,S:T20N,S:P26S,S:D138Y,S:R190S,S:K417T,S:E484K,S:N501Y,S:D614G,S:H655Y,S:T1027I,S:V1176F	28269:AAAC	11288-11297	2021-05-05	South America/Brazil/Pernambuco/Cabrobó
IAM2092	EPI_ISL_3134840	P.1	N:P80R,N:R203K,N:G204R,ORF1a:S1188L,ORF1a:K1795Q,ORF1a:K4176R,ORF1a:T4355I,ORF1b:P314L,ORF1b:E1264D,ORF1b:P1936S,ORF3a:G251C,ORF3a:S253P,ORF8:E92K,ORF9b:Q77E,S:L18F,S:T20N,S:P26S,S:D138Y,S:R190S,S:K417T,S:E484K,S:N501Y,S:D614G,S:H655Y,S:T1027I,S:V1176F	28269:AAAC	11288-11297	2021-05-10	South America/Brazil/Pernambuco/Recife
IAM2093	EPI_ISL_3134660	P.1	N:P80R,N:R203K,N:G204R,ORF1a:I95V,ORF1a:S1188L,ORF1a:K1795Q,ORF1b:P314L,ORF1b:E1264D,ORF3a:S253P,ORF8:E92K,ORF9b:Q77E,S:L18F,S:T20N,S:P26S,S:D138Y,S:R190S,S:K417T,S:E484K,S:N501Y,S:D614G,S:H655Y,S:T1027I,S:V1176F	28269:AAAC	11288-11297	2021-05-12	South America/Brazil/Pernambuco/Paudalho
IAM2094	EPI_ISL_3134654	P.1	N:P80R,N:R203K,N:G204R,N:T379I,ORF1a:I95V,ORF1a:S1188L,ORF1a:K1795Q,ORF1a:T2087I,ORF1a:S2193F,ORF1a:L3483H,ORF1b:P314L,ORF1b:E1264D,ORF3a:S253P,ORF8:E92K,ORF9b:Q77E,S:L18F,S:T20N,S:P26S,S:D138Y,S:R190S,S:K417T,S:E484K,S:N501Y,S:D614G,S:H655Y,S:T1027I,S:V1176F	28269:AAAC	11288-11297	2021-05-10	South America/Brazil/Pernambuco/Passira
IAM2095	EPI_ISL_3134623	P.1.1	E:S68F,N:P80R,N:S206T,ORF1a:S1188L,ORF1a:K1795Q,ORF1b:P314L,ORF1b:E1264D,ORF3a:K16N,ORF3a:S253P,ORF8:E92K,ORF9b:Q77E,S:L18F,S:T20N,S:P26S,S:D138Y,S:R190S,S:K417T,S:E484K,S:N501Y,S:D614G,S:H655Y,S:T1027I,S:V1176F	28269:AAAC	11288-11297	2021-05-05	South America/Brazil/Pernambuco/Sanharó
IAM2096	EPI_ISL_3134575	P.1	N:P80R,N:R203K,N:G204R,ORF1a:I95V,ORF1a:S1188L,ORF1a:K1795Q,ORF1a:T4083M,ORF1b:P314L,ORF1b:E1264D,ORF3a:S253P,ORF8:E92K,ORF9b:Q77E,S:L18F,S:T20N,S:P26S,S:D138Y,S:R190S,S:K417T,S:E484K,S:N501Y,S:D614G,S:H655Y,S:N658H,S:T1027I,S:V1176F	28269:AAAC	11288-11297	2021-04-30	South America/Brazil/Pernambuco/Limoeiro
IAM2097	EPI_ISL_3134561	P.1	N:P80R,N:R203K,N:G204R,ORF1a:I95V,ORF1a:S1188L,ORF1a:K1795Q,ORF1b:P314L,ORF1b:E1264D,ORF3a:S253P,ORF8:E92K,ORF9b:Q77E,S:L18F,S:T20N,S:P26S,S:D138Y,S:R190S,S:K417T,S:E484K,S:N501Y,S:D614G,S:H655Y,S:D936Y,S:T1027I,S:V1176F	28269:AAAC	11288-11297	2021-04-26	South America/Brazil/Pernambuco/Lagoa do Carro
IAM2098	EPI_ISL_3134662	P.1	M:H155Y,N:P80R,N:R203K,N:G204R,ORF1a:I95V,ORF1a:S1188L,ORF1a:K1795Q,ORF1a:V2061I,ORF1a:T2800N,ORF1b:P314L,ORF1b:E1264D,ORF1b:V2233I,ORF3a:S253P,ORF8:E92K,ORF9b:Q77E,S:L18F,S:T20N,S:P26S,S:D138Y,S:R190S,S:K417T,S:E484K,S:N501Y,S:D614G,S:H655Y,S:T1027I,S:V1176F	28269:AAAC	11288-11297	2021-05-12	South America/Brazil/Pernambuco/Paulista
IAM2099	EPI_ISL_3134659	P.1	N:P80R,N:R203K,N:G204R,ORF1a:S1188L,ORF1a:K1795Q,ORF1a:L3977F,ORF1b:P314L,ORF1b:E1264D,ORF1b:A2145V,ORF3a:S253P,ORF8:E92K,ORF9b:Q77E,S:L18F,S:T20N,S:P26S,S:D138Y,S:R190S,S:K417T,S:E484K,S:N501Y,S:D614G,S:H655Y,S:T1027I,S:V1176F	28269:AAAC	11288-11297	2021-05-11	South America/Brazil/Pernambuco/São José do Egito
IAM2100	EPI_ISL_3134856	P.1	N:P80R,N:R203K,N:G204R,ORF1a:S1188L,ORF1a:K1795Q,ORF1a:V1957I,ORF1b:P218L,ORF1b:P314L,ORF1b:S961P,ORF1b:A1033T,ORF1b:E1264D,ORF3a:S253P,ORF8:E92K,ORF9b:Q77E,S:L18F,S:T20N,S:P26S,S:D138Y,S:R190S,S:K417T,S:E484K,S:N501Y,S:D614G,S:H655Y,S:T1027I,S:V1176F,S:V1177L	28269:AAAC	11288-11297	2021-04-30	South America/Brazil/Pernambuco/Olinda
IAM2101	EPI_ISL_3134601	P.1	N:P80R,N:R203K,N:G204R,ORF1a:S1188L,ORF1a:K1795Q,ORF1a:A2529V,ORF1a:M3087I,ORF1b:P314L,ORF1b:E1264D,ORF3a:S253P,ORF8:E92K,ORF9b:Q77E,S:L18F,S:T20N,S:P26S,S:D138Y,S:R190S,S:K417T,S:E484K,S:N501Y,S:D614G,S:H655Y,S:T1027I,S:V1176F	28269:AAAC	11288-11297	2021-05-04	South America/Brazil/Pernambuco/Caruaru
IAM2102	EPI_ISL_3134571	P.1	N:P80R,N:R203K,N:G204R,ORF1a:S1188L,ORF1a:K1795Q,ORF1b:P314L,ORF1b:E1264D,ORF3a:S253P,ORF8:E92K,ORF9b:Q77E,S:L18F,S:T20N,S:P26S,S:D138Y,S:R190S,S:K417T,S:E484K,S:N501Y,S:D614G,S:H655Y,S:T1027I,S:V1176F	28269:AAAC	11288-11297	2021-04-29	South America/Brazil/Pernambuco/Caruaru
IAM2103	EPI_ISL_3134559	P.1	N:P80R,N:R203K,N:G204R,ORF1a:S1188L,ORF1a:A1631V,ORF1a:K1795Q,ORF1b:P314L,ORF1b:E1264D,ORF3a:S253P,ORF7a:N52Y,ORF7a:I100N,ORF8:E92K,ORF9b:Q77E,S:L18F,S:T20N,S:P26S,S:D138Y,S:R190S,S:K417T,S:D427N,S:E484K,S:N501Y,S:D614G,S:H655Y,S:T1027I,S:V1176F	28269:AAAC	11288-11297,29750-29755	2021-04-26	South America/Brazil/Pernambuco/Gameleira
IAM2104	EPI_ISL_3134850	P.1	N:P80R,N:R203K,N:G204R,ORF1a:S1188L,ORF1a:K1795Q,ORF1a:K3353R,ORF1b:P314L,ORF1b:E1264D,ORF1b:A2222V,ORF3a:S253P,ORF8:V62L,ORF8:E92K,ORF9b:Q77E,S:L18F,S:T20N,S:P26S,S:D138Y,S:R190S,S:K417T,S:E484K,S:N501Y,S:D614G,S:H655Y,S:T1027I,S:V1176F	28269:AAAC	11288-11297	2021-05-12	South America/Brazil/Pernambuco/Recife
IAM2105	EPI_ISL_3134657	P.1	N:P80R,N:R203K,N:G204R,ORF1a:S1188L,ORF1a:K1795Q,ORF1a:A3143V,ORF1b:P314L,ORF1b:E1264D,ORF1b:T1540I,ORF1b:T1774I,ORF3a:S253P,ORF8:E92K,ORF9b:Q77E,S:L18F,S:T20N,S:P26S,S:D138Y,S:R190S,S:K417T,S:E484K,S:N501Y,S:D614G,S:H655Y,S:T1027I,S:V1176F	28269:AAAC	11288-11297	2021-05-11	South America/Brazil/Pernambuco/Cabo de Sando Agostinho
IAM2106	EPI_ISL_3134838	P.1	N:P80R,N:R203K,N:G204R,ORF1a:D954G,ORF1a:S1188L,ORF1a:K1795Q,ORF1a:P3504L,ORF1b:P314L,ORF1b:E1264D,ORF1b:T2432I,ORF3a:S253P,ORF8:E92K,ORF9b:Q77E,S:L5F,S:L18F,S:T20N,S:P26S,S:D138Y,S:R190S,S:K417T,S:E484K,S:N501Y,S:D614G,S:H655Y,S:T1027I,S:V1176F	28269:AAAC	11288-11297	2021-05-10	South America/Brazil/Pernambuco/Recife
IAM2107	EPI_ISL_3134598	P.1	N:P80R,N:R203K,N:G204R,ORF1a:S1188L,ORF1a:K1795Q,ORF1a:G2118C,ORF1b:P314L,ORF1b:E1264D,ORF3a:S253P,ORF8:E92K,ORF9b:Q77E,S:L18F,S:T20N,S:P26S,S:D138Y,S:R190S,S:K417T,S:E484K,S:N501Y,S:D614G,S:H655Y,S:T1027I,S:D1163Y,S:V1176F	28269:AAAC	11288-11297	2021-05-04	South America/Brazil/Pernambuco/Jaboatão dos Guararapes
IAM2108	EPI_ISL_3134566	P.1	N:P80R,N:R203K,N:G204R,ORF1a:S1188L,ORF1a:K1795Q,ORF1a:L2343F,ORF1b:P314L,ORF1b:E1264D,ORF3a:S253P,ORF8:E92K,ORF9b:Q77E,S:L18F,S:T20N,S:P26S,S:D138Y,S:R190S,S:K417T,S:E484K,S:N501Y,S:D614G,S:H655Y,S:T1027I,S:V1176F	28269:AAAC	11288-11297	2021-04-29	South America/Brazil/Pernambuco/Recife
IAM2109	EPI_ISL_3134558	P.1	N:P80R,N:R203K,N:G204R,ORF1a:S1188L,ORF1a:K1795Q,ORF1a:L3829F,ORF1b:P314L,ORF1b:E1264D,ORF1b:P2633S,ORF3a:L108F,ORF3a:S253P,ORF8:E92K,ORF9b:Q77E,S:L18F,S:T20N,S:P26S,S:D138Y,S:R190S,S:K417T,S:E484K,S:N501Y,S:D614G,S:H655Y,S:T1027I,S:V1176F	28269:AAAC	11288-11297	2021-04-26	South America/Brazil/Pernambuco/Surubim
IAM2110	EPI_ISL_3703669	B.1.1.33	N:R203K,N:G204R,N:I292T,ORF1a:P305L,ORF1a:L451F,ORF1b:P314L,ORF6:I33T,S:D614G,S:I720V,S:D1153Y	-	-	2020-08-28	South America/Brazil/Pernambuco/Caruaru
IAM2111	EPI_ISL_3134816	B.1.1	N:R203K,N:G204R,ORF1a:N2539S,ORF1a:L3606F,ORF1a:M3752I,ORF1b:P314L,ORF3a:G100C,S:D614G	-	-	2020-08-30	South America/Brazil/Pernambuco/Caruaru
IAM2112	EPI_ISL_3134815	B.1.1	N:R203K,N:G204R,ORF1a:P193S,ORF1a:T891I,ORF1a:T2283I,ORF1b:P314L,ORF1b:V839L,S:D614G	-	-	2020-08-30	South America/Brazil/Pernambuco/Bezerros
IAM2113	EPI_ISL_3134817	B.1.1	N:R203K,N:G204R,ORF1a:A1508V,ORF1a:S3195G,ORF1b:P314L,ORF1b:I1002V,ORF1b:A2504S,ORF1b:A2513V,S:D614G	-	-	2020-08-31	South America/Brazil/Pernambuco/Caruaru
IAM2114	EPI_ISL_3134818	B.1.1	N:R203K,N:G204R,ORF1a:A690V,ORF1a:P1207S,ORF1a:D1547Y,ORF1a:K2446N,ORF1b:P314L,S:D614G	-	-	2020-08-30	South America/Brazil/Pernambuco/Caruaru
IAM2115	EPI_ISL_3134819	B.1.1.28	N:R203K,N:G204R,ORF1a:D466G,ORF1a:E995V,ORF1a:L1243M,ORF1a:M2096I,ORF1b:P314L,ORF3a:S253P,S:D138H,S:D614G,S:V1176F	-	-	2020-08-30	South America/Brazil/Pernambuco/Caruaru
IAM2116	EPI_ISL_3134820	B.1.1	N:R203K,N:G204R,ORF1a:S538L,ORF1b:P314L,S:D614G	-	-	2020-08-30	South America/Brazil/Pernambuco/Caruaru
IAM2117	EPI_ISL_3134821	B.1.1.28	N:R203K,N:G204R,ORF1a:D466G,ORF1a:E995V,ORF1a:L1243M,ORF1a:M2096I,ORF1b:P314L,ORF3a:S253P,S:D138H,S:D614G,S:V1176F	-	-	2020-08-30	South America/Brazil/Pernambuco/Caruaru
IAM2118	EPI_ISL_3134822	B.1.1.28	N:R203K,N:G204R,ORF1a:Q563H,ORF1a:L608F,ORF1a:L3930F,ORF1b:P314L,ORF3a:G172C,ORF7a:G70S,S:D614G,S:V1176F	-	-	2020-08-30	South America/Brazil/Pernambuco/Caruaru
IAM2119	EPI_ISL_3134823	B.1.1.33	N:R203K,N:G204R,N:I292T,ORF1a:L451F,ORF1a:K2204N,ORF1b:P314L,ORF6:I33T,S:D614G,S:I720V,S:D1153Y	-	-	2020-08-30	South America/Brazil/Pernambuco/Caruaru
IAM2120	EPI_ISL_3134824	B.1.1	N:R203K,N:G204R,ORF1b:P314L,ORF1b:T385M,S:D614G	-	-	2020-09-01	South America/Brazil/Pernambuco/Sao Joaquim Do Monte
IAM2121	EPI_ISL_3134825	B.1.1.221	N:R203K,N:G204R,ORF1a:S674I,ORF1b:P314L,ORF7a:Q62*,S:D614G	-	-	2020-08-31	South America/Brazil/Pernambuco/Toritama
IAM2122	EPI_ISL_3134826	B.1.1.221	N:R203K,N:G204R,ORF1a:S674I,ORF1a:E942D,ORF1b:P314L,S:D614G	-	-	2020-08-31	South America/Brazil/Pernambuco/Toritama
IAM2123	EPI_ISL_3134827	B.1.1.28	N:R203K,N:G204R,ORF1a:H3580Y,ORF1a:L3930F,ORF1b:P314L,ORF1b:T1774I,ORF1b:I2286V,ORF3a:G18D,ORF3a:T89I,S:D614G,S:A688V,S:V1176F	-	-	2020-09-01	South America/Brazil/Pernambuco/Caruaru
IAM2124	EPI_ISL_3134828	B.1.1.28	N:R203K,N:G204R,ORF1a:E995V,ORF1a:L1243M,ORF1a:M2096I,ORF1b:P314L,ORF3a:S253P,S:D138H,S:D614G,S:V1176F	-	-	2020-09-01	South America/Brazil/Pernambuco/Caruaru
IAM2125	EPI_ISL_3134829	B.1.1.28	N:R203K,N:G204R,ORF1a:T1168I,ORF1a:A3392V,ORF1a:L3930F,ORF1b:P314L,ORF1b:H1550Y,S:D614G,S:V1176F	-	-	2020-08-31	South America/Brazil/Pernambuco/Caruaru
IAM2126	EPI_ISL_3134830	B.1.1.33	N:R203K,N:G204R,N:I292T,ORF1a:L451F,ORF1a:G3676S,ORF1b:P314L,ORF6:I33T,S:D614G,S:I720V,S:D1153Y	-	-	2020-08-31	South America/Brazil/Pernambuco/Caruaru
IAM2127	EPI_ISL_3134831	B.1.1	N:R203K,N:G204R,ORF1b:P314L,ORF1b:K2421N,ORF3a:I232V,ORF8:G77C,S:D614G,S:D1260Y	-	-	2020-08-31	South America/Brazil/Pernambuco/Caruaru
IAM2128	EPI_ISL_3134832	B.1.1	N:T198I,N:R203K,N:G204R,ORF1a:R207C,ORF1b:K82R,ORF1b:P314L,ORF3a:A99V,S:S477N,S:D614G	-	-	2020-09-01	South America/Brazil/Pernambuco/Limoeiro
IAM2129	EPI_ISL_3134833	B.1.1.28	N:R203K,N:G204R,ORF1a:N460D,ORF1a:T2124I,ORF1a:L3930F,ORF1a:A4133V,ORF1b:P314L,ORF3a:T64I,ORF3a:G172C,ORF8:S67F,S:W258L,S:D614G,S:V1176F	-	-	2020-09-01	South America/Brazil/Pernambuco/Araripina
IAM2130	EPI_ISL_3134724	B.1.1	N:R203K,N:G204R,ORF1a:T2300I,ORF1a:L3606F,ORF1b:P314L,ORF1b:V1375L,ORF8:W45L,S:D614G,S:A1078S	-	-	2020-09-01	South America/Brazil/Pernambuco/Caruaru
IAM2131	EPI_ISL_3134725	B.1.1	N:R203K,N:G204R,ORF1a:A1508V,ORF1a:S3195G,ORF1b:P314L,ORF1b:I1002V,ORF1b:A2504S,ORF1b:A2513V,S:D614G	-	-	2020-09-01	South America/Brazil/Pernambuco/Caruaru
IAM2132	EPI_ISL_3134726	B.1.1	N:R203K,N:G204R,N:T391I,ORF1a:L2122F,ORF1b:P314L,ORF1b:Q866H,ORF3a:T151I,ORF8:W45L,S:D614G,S:A1078S	-	-	2020-09-01	South America/Brazil/Pernambuco/Caruaru
IAM2133	EPI_ISL_3134727	B.1.1.28	N:R203K,N:G204R,ORF1a:Q563H,ORF1a:L608F,ORF1a:L3930F,ORF1b:P314L,ORF3a:G172C,ORF7a:G70S,S:D614G,S:V1176F	-	-	2020-09-01	South America/Brazil/Pernambuco/Caruaru
IAM2134	EPI_ISL_3134728	B.1.1	N:R203K,N:G204R,N:T391I,ORF1b:P314L,ORF1b:Q866H,ORF3a:T151I,ORF8:W45L,S:D614G,S:A1078S	-	-	2020-09-01	South America/Brazil/Pernambuco/Caruaru
IAM2135	EPI_ISL_3134729	B.1.1	N:R203K,N:G204R,ORF1a:A690V,ORF1a:H2125Y,ORF1b:P314L,ORF1b:V1706L,ORF8:C25S,S:D614G	-	-	2020-09-01	South America/Brazil/Pernambuco/Caruaru
IAM2136	EPI_ISL_3134730	B.1.1	N:R203K,N:G204R,N:M210I,ORF1a:G3072C,ORF1a:A3454V,ORF1b:P314L,ORF1b:A2504S,ORF1b:A2513V,S:T22I,S:L452Q,S:D614G,S:V1228L	-	-	2020-09-02	South America/Brazil/Pernambuco/Camaragibe
IAM2137	EPI_ISL_3134731	B.1.1	N:R203K,N:G204R,ORF1b:P314L,ORF1b:K2421N,ORF3a:I232V,ORF8:G77C,S:D614G,S:D1260Y	-	-	2020-09-03	South America/Brazil/Pernambuco/Caruaru
IAM2138	EPI_ISL_3134732	B.1.1	N:R203K,N:G204R,ORF1b:P314L,ORF1b:T385M,S:D614G	-	-	2020-09-02	South America/Brazil/Pernambuco/Caruaru
IAM2139	na	B.1.566	ORF1a:L3930F,ORF1b:P314L,ORF8:T11A,S:D614G	-	-	2020-09-02	South America/Brazil/Pernambuco/Caruaru
IAM2140	EPI_ISL_3134733	B.1.1	N:R203K,N:G204R,ORF1b:P314L,ORF1b:G977C,ORF8:I9T,ORF8:V32A,ORF8:I74V,S:D614G,S:S939F	-	-	2020-09-03	South America/Brazil/Pernambuco/Itaiba
IAM2141	EPI_ISL_3134734	B.1.1.33	N:R203K,N:G204R,N:I292T,ORF1a:L451F,ORF1a:K2204N,ORF1b:P314L,ORF6:I33T,S:D614G,S:I720V,S:D1153Y	-	-	2020-09-03	South America/Brazil/Pernambuco/Caruaru
IAM2142	EPI_ISL_3134735	B.1.1.33	N:R203K,N:G204R,N:I292T,ORF1a:L451F,ORF1b:P314L,ORF6:I33T,S:D614G,S:I720V,S:D1153Y	-	-	2020-09-03	South America/Brazil/Pernambuco/Caruaru
IAM2143	EPI_ISL_3134736	B.1.1.371	E:T9I,N:R203K,N:G204R,ORF1a:I3737M,ORF1b:P314L,ORF1b:P970S,ORF1b:S997P,ORF7a:L96F,S:D614G	-	-	2020-09-03	South America/Brazil/Pernambuco/Caruaru
IAM2144	EPI_ISL_3134737	B.1.1	M:L29F,N:R203K,N:G204R,ORF1a:M598I,ORF1b:P314L,ORF1b:S1391L,S:D614G	-	-	2020-09-04	South America/Brazil/Pernambuco/Caruaru
IAM2145	EPI_ISL_3134738	B.1.1.28	N:R203K,N:G204R,N:T417A,ORF1a:Q563H,ORF1a:L608F,ORF1a:L3930F,ORF1b:P314L,ORF3a:G172C,ORF7a:G70S,S:D614G,S:V1176F	-	-	2020-09-04	South America/Brazil/Pernambuco/Caruaru
IAM2146	EPI_ISL_3134739	B.1.1	N:R203K,N:G204R,ORF1b:P314L,ORF1b:T582A,S:P26L,S:D614G	-	-	2020-09-05	South America/Brazil/Pernambuco/Feira Nova
IAM2147	EPI_ISL_3152238	B.1.1	N:V72I,N:R203K,N:G204R,ORF1a:D335G,ORF1a:E1209K,ORF1a:T2016I,ORF1b:P314L,ORF1b:T2490A,ORF8:I121X,S:D614G	28250:CTG	28254	2020-09-08	South America/Brazil/Pernambuco/Camaragibe
IAM2148	EPI_ISL_3134740	B.1.1	N:R203K,N:G204R,N:M210I,ORF1a:G3072C,ORF1a:A3454V,ORF1b:P314L,ORF1b:A2504S,ORF1b:A2513V,S:L452Q,S:D614G,S:V1228L	-	-	2020-09-08	South America/Brazil/Pernambuco/Camaragibe
IAM2149	EPI_ISL_3134741	B.1.1.28	E:P71L,N:R203K,N:G204R,ORF1a:L3930F,ORF1a:T4090I,ORF1b:P314L,ORF1b:E1079D,ORF3a:I232V,S:E583D,S:D614G,S:V1133I,S:V1176F	-	-	2020-09-08	South America/Brazil/Pernambuco/Sao Joao
IAM2150	EPI_ISL_3134742	B.1.1.28	N:R203K,N:G204R,ORF1a:M902V,ORF1a:L3930F,ORF1b:P314L,ORF8:T11K,S:D614G,S:R765L,S:V1176F	-	-	2020-09-08	South America/Brazil/Pernambuco/Sao Joao
IAM2151	EPI_ISL_3134743	B.1.1.28	N:R203K,N:G204R,ORF1a:M902V,ORF1a:L3930F,ORF1b:P314L,ORF8:T11K,S:D614G,S:R765L,S:V1176F	-	-	2020-09-08	South America/Brazil/Pernambuco/Sao Joao
IAM2152	EPI_ISL_3134744	B.1.1.28	N:R203K,N:G204R,ORF1a:S1515F,ORF1a:T3308I,ORF1b:P314L,ORF1b:S1224P,S:D614G,S:V1176F	-	-	2020-09-08	South America/Brazil/Pernambuco/Toritama
IAM2153	EPI_ISL_3134745	B.1.1.33	N:R203K,N:G204R,N:I292T,ORF1a:M4316I,ORF1b:P314L,ORF3a:V202L,ORF6:I33T,S:D614G	-	-	2020-09-08	South America/Brazil/Pernambuco/Toritama
IAM2154	EPI_ISL_3134746	B.1.1.33	N:R203K,N:G204R,N:I292T,ORF1a:M4316I,ORF1b:P314L,ORF3a:V202L,ORF6:I33T,S:D614G	-	-	2020-09-08	South America/Brazil/Pernambuco/Toritama
IAM2155	EPI_ISL_3134747	B.1.1.33	N:R203K,N:G204R,N:I292T,ORF1a:M4316I,ORF1b:P314L,ORF3a:V202L,ORF6:I33T,S:D614G	-	-	2020-09-08	South America/Brazil/Pernambuco/Toritama
IAM2156	EPI_ISL_3152239	B.1.1	N:R203K,N:G204R,ORF1a:Y496C,ORF1a:A872V,ORF1a:P885L,ORF1a:T2093I,ORF1b:P314L,ORF1b:M592I,ORF3a:V13L,ORF7a:Q62X,S:D614G	-	27579-27583	2020-09-07	South America/Brazil/Pernambuco/Alianca
IAM2157	EPI_ISL_3152240	B.1.1	N:R203K,N:G204R,ORF1a:Y496C,ORF1a:T614I,ORF1a:A872V,ORF1a:T2093I,ORF1b:P314L,ORF3a:V13L,ORF7a:Q62X,S:D614G	-	27579-27583	2020-09-07	South America/Brazil/Pernambuco/Alianca
IAM2158	EPI_ISL_3134748	B.1.1.28	M:K162N,N:R203K,N:G204R,ORF1a:L3930F,ORF1b:T11I,ORF1b:P314L,ORF1b:A1918S,S:D614G,S:V1176F	3084:AGA	-	2020-09-09	South America/Brazil/Pernambuco/Caruaru
IAM2159	EPI_ISL_3134749	B.1.1.33	N:R203K,N:G204R,N:I292T,ORF1b:P314L,ORF1b:H2285Y,ORF3a:R134L,ORF6:I33T,ORF8:T87I,S:D614G	-	-	2020-09-09	South America/Brazil/Pernambuco/Caruaru
IAM2160	EPI_ISL_3134750	B.1.1	N:R203K,N:G204R,ORF1b:P314L,ORF1b:G977C,ORF8:I9T,ORF8:V32A,ORF8:I74V,S:D614G,S:S939F	-	-	2020-09-09	South America/Brazil/Pernambuco/Manari
IAM2161	EPI_ISL_3134751	B.1.1.28	M:V23L,N:R203K,N:G204R,ORF1a:A819T,ORF1a:T2825I,ORF1a:L3930F,ORF1b:P314L,ORF1b:Q1441H,ORF3a:G172C,S:D614G,S:V1176F	-	-	2020-09-10	South America/Brazil/Pernambuco/Carnaíba
ART-1		P.1/B.1.1.28	N:P80R,N:R203K,N:G204R,ORF1a:S1188L,ORF1a:A1631V,ORF1a:K1795Q,ORF1b:P314L,ORF1b:E1264D,ORF3a:S253P,ORF7a:N52Y,ORF7a:I100N,ORF9b:Q77E,S:L18F,S:T20N,S:P26S,S:D138Y,S:R190S,S:K417T,S:D427N,S:E484K,S:N501Y,S:D614G,S:H655Y,S:T1027I,S:V1176F/M:K162N,N:R203K,N:G204R,ORF1a:L3930F,ORF1b:T11I,ORF1b:P314L,ORF1b:A1918S,S:D614G,S:V1176F	28269:AAAC/-	11288-11297/-	-	-
ART-2		P.1/B.1.1.28	N:P80R,N:R203K,N:G204R,ORF1a:S1188L,ORF1a:A1631V,ORF1a:K1795Q,ORF1b:P314L,ORF1b:E1264D,ORF3a:S253P,ORF7a:N52Y,ORF7a:I100N,ORF9b:Q77E,S:L18F,S:T20N,S:P26S,S:D138Y,S:R190S,S:K417T,S:D427N,S:E484K,S:N501Y,S:D614G,S:H655Y,S:T1027I,S:V1176F/M:K162N,N:R203K,N:G204R,ORF1a:L3930F,ORF1b:T11I,ORF1b:P314L,ORF1b:A1918S,S:D614G,S:V1176F/M:K162N,N:R203K,N:G204R,ORF1a:L3930F,ORF1b:T11I,ORF1b:P314L,ORF1b:A1918S,…	28269:AAAC/-	11288-11297/-	-	-
ART-3		P.1/B.1.1.28	N:P80R,N:R203K,N:G204R,ORF1a:S1188L,ORF1a:A1631V,ORF1a:K1795Q,ORF1b:P314L,ORF1b:E1264D,ORF3a:S253P,ORF7a:N52Y,ORF7a:I100N,ORF8:E92K,ORF9b:Q77E,S:L18F,S:T20N,S:P26S,S:D138Y,S:R190S,S:K417T,S:D427N,S:E484K,S:N501Y,S:D614G,S:H655Y,S:T1027I,S:V1176F/M:K162N,N:R203K,N:G204R,ORF1a:L3930F,ORF1b:T11I,ORF1b:P314L,ORF1b:A1918S,S:D614G,S:V1176F	28269:AAAC/-	11288-11297/-	-	-
ART-4		P.1/B.1.1.28	N:P80R,N:R203K,N:G204R,ORF1a:S1188L,ORF1a:A1631V,ORF1a:K1795Q,ORF1b:P314L,ORF1b:E1264D,ORF3a:S253P,ORF7a:N52Y,ORF7a:I100N,ORF8:E92K,ORF9b:Q77E,S:L18F,S:T20N,S:P26S,S:D138Y,S:R190S,S:K417T,S:D427N,S:E484K,S:N501Y,S:D614G,S:H655Y,S:T1027I,S:V1176F/M:K162N,N:R203K,N:G204R,ORF1a:L3930F,ORF1b:T11I,ORF1b:P314L,ORF1b:A1918S,S:D614G,S:V1176F	28269:AAAC/-	11288-11297/-	-	-
ART-5		P.1/B.1.1.28	N:P80R,N:R203K,N:G204R,ORF1a:S1188L,ORF1a:A1631V,ORF1a:K1795Q,ORF1b:P314L,ORF1b:E1264D,ORF3a:S253P,ORF7a:N52Y,ORF7a:I100N,ORF8:E92K,ORF9b:Q77E,S:L18F,S:T20N,S:P26S,S:D138Y,S:R190S,S:K417T,S:D427N,S:E484K,S:N501Y,S:D614G,S:H655Y,S:T1027I,S:V1176F/M:K162N,N:R203K,N:G204R,ORF1a:L3930F,ORF1b:T11I,ORF1b:P314L,ORF1b:A1918S,S:D614G,S:V1176F	28269:AAAC/-	11288-11297/-	-	-
*For articial samples, the informations are displayed as major consensus / minor consensus; ** Continent/Country/State/City

## Sheet: Table S3
TableS3: Number of MAFs per sample
sample	number_MAFs*
IAM2068	0
IAM2069	0
IAM2070	0
IAM2071	0
IAM2072	0
IAM2073	0
IAM2074	1
IAM2075	0
IAM2076	0
IAM2077	0
IAM2078	0
IAM2079	0
IAM2080	0
IAM2081	0
IAM2082	0
IAM2083	0
IAM2092	0
IAM2093	0
IAM2094	0
IAM2095	0
IAM2096	0
IAM2097	0
IAM2098	0
IAM2099	0
IAM2100	0
IAM2101	0
IAM2102	0
IAM2103	0
IAM2104	0
IAM2105	0
IAM2106	0
IAM2107	0
IAM2108	0
IAM2109	0
IAM2110	0
IAM2111	0
IAM2112	0
IAM2113	0
IAM2114	0
IAM2115	0
IAM2116	0
IAM2117	0
IAM2118	1
IAM2119	0
IAM2120	0
IAM2121	0
IAM2122	0
IAM2123	2
IAM2124	0
IAM2125	0
IAM2126	1
IAM2127	0
IAM2128	0
IAM2129	0
IAM2130	1
IAM2131	0
IAM2132	0
IAM2133	0
IAM2134	1
IAM2135	0
IAM2136	0
IAM2137	0
IAM2138	0
IAM2139	1
IAM2140	0
IAM2141	0
IAM2142	0
IAM2143	0
IAM2144	0
IAM2145	0
IAM2146	0
IAM2147	1
IAM2148	2
IAM2149	0
IAM2150	1
IAM2151	0
IAM2152	0
IAM2153	0
IAM2154	0
IAM2155	0
IAM2156	0
IAM2157	0
IAM2158	1
IAM2159	1
IAM2160	0
IAM2161	0
ART-1	47
ART-2	47
ART-3	47
ART-4	47
ART-5	47
*Multi Allele Frequencies

## Sheet: Table S4
TableS4: Intrahost information
GENOME	POS	REGION	DEPTH	MAJOR	MINOR	MAJOR_DEPTH	MINOR_DEPTH	FREQUENCY
ART1	733	ORF1AB	1059	C	T	699	360	0.34
ART1	920	ORF1AB	998	C	T	637	360	0.36
ART1	2749	ORF1AB	1087	T	C	699	387	0.36
ART1	3828	ORF1AB	985	T	C	646	339	0.34
ART1	5157	ORF1AB	970	T	C	637	333	0.34
ART1	5648	ORF1AB	1028	C	A	654	374	0.36
ART1	6319	ORF1AB	936	G	A	621	315	0.34
ART1	6613	ORF1AB	985	G	A	650	334	0.34
ART1	9487	ORF1AB	989	C	T	613	376	0.38
ART1	11288	ORF1AB	899	-	T	524	368	0.41
ART1	11289	ORF1AB	907	-	C	524	383	0.42
ART1	11290	ORF1AB	905	-	T	524	380	0.42
ART1	11291	ORF1AB	912	-	G	524	377	0.41
ART1	11292	ORF1AB	906	-	G	524	382	0.42
ART1	11293	ORF1AB	922	-	T	524	398	0.43
ART1	11294	ORF1AB	919	-	T	524	395	0.43
ART1	11295	ORF1AB	926	-	T	524	402	0.43
ART1	11296	ORF1AB	925	-	T	524	371	0.40
ART1	12053	ORF1AB	1031	C	T	660	371	0.36
ART1	12778	ORF1AB	970	T	C	621	349	0.36
ART1	13499	ORF1AB	984	C	T	623	361	0.37
ART1	13860	ORF1AB	1018	T	C	664	353	0.35
ART1	17259	ORF1AB	1019	T	G	637	382	0.37
ART1	19219	ORF1AB	949	G	T	594	355	0.37
ART1	21150	ORF1AB	1033	C	A	692	341	0.33
ART1	21614	S	967	T	C	620	346	0.36
ART1	21621	S	965	A	C	621	344	0.36
ART1	21638	S	961	T	C	612	349	0.36
ART1	21974	S	1019	T	G	646	373	0.37
ART1	22132	S	1023	T	G	658	365	0.36
ART1	22812	S	993	C	A	631	362	0.36
ART1	22841	S	960	A	G	610	350	0.36
ART1	23012	S	995	A	G	632	363	0.36
ART1	23063	S	1012	T	A	638	374	0.37
ART1	23525	S	1031	T	C	643	388	0.38
ART1	24642	S	1045	T	C	678	367	0.35
ART1	26149	ORF3A	975	C	T	609	365	0.37
ART1	27008	M	1022	G	T	649	373	0.36
ART1	27074	M	996	G	T	637	359	0.36
ART1	27547	ORF7A	1052	T	A	682	370	0.35
ART1	27561	ORF7A	1020	T	G	648	372	0.36
ART1	27692	ORF7A	974	A	T	651	323	0.33
ART1	28167	ORF8	969	A	G	643	326	0.34
ART1	28262	N	977	GAACA	G	525	431	0.44
ART1	28512	N	1006	G	C	673	332	0.33
ART1	28877	N	846	T	A	510	336	0.40
ART1	28878	N	833	C	G	500	333	0.40
ART2	733	ORF1AB	968	C	T	699	269	0.28
ART2	920	ORF1AB	901	C	T	636	264	0.29
ART2	2749	ORF1AB	982	T	C	699	283	0.29
ART2	3828	ORF1AB	916	T	C	646	270	0.29
ART2	5157	ORF1AB	906	T	C	637	269	0.30
ART2	5648	ORF1AB	938	C	A	654	284	0.30
ART2	6319	ORF1AB	881	G	A	620	261	0.30
ART2	6613	ORF1AB	932	G	A	650	281	0.30
ART2	9487	ORF1AB	881	C	T	613	268	0.30
ART2	11288	ORF1AB	790	-	T	524	259	0.33
ART2	11289	ORF1AB	789	-	C	524	265	0.34
ART2	11290	ORF1AB	790	-	T	524	266	0.34
ART2	11291	ORF1AB	792	-	G	524	257	0.32
ART2	11292	ORF1AB	803	-	G	524	279	0.35
ART2	11293	ORF1AB	810	-	T	524	285	0.35
ART2	11294	ORF1AB	812	-	T	524	288	0.35
ART2	11295	ORF1AB	815	-	T	524	291	0.36
ART2	11296	ORF1AB	817	-	T	524	263	0.32
ART2	12053	ORF1AB	907	C	T	660	247	0.27
ART2	12778	ORF1AB	916	T	C	621	295	0.32
ART2	13499	ORF1AB	902	C	T	623	279	0.31
ART2	13860	ORF1AB	919	T	C	664	254	0.28
ART2	17259	ORF1AB	902	T	G	637	265	0.29
ART2	19219	ORF1AB	880	G	T	594	286	0.33
ART2	21150	ORF1AB	971	C	A	692	279	0.29
ART2	21614	S	862	T	C	620	241	0.28
ART2	21621	S	858	A	C	621	237	0.28
ART2	21638	S	855	T	C	612	243	0.28
ART2	21974	S	886	T	G	646	240	0.27
ART2	22132	S	905	T	G	658	247	0.27
ART2	22812	S	880	C	A	631	249	0.28
ART2	22841	S	857	A	G	610	247	0.29
ART2	23012	S	906	A	G	632	274	0.30
ART2	23063	S	902	T	A	638	264	0.29
ART2	23525	S	914	T	C	643	271	0.30
ART2	24642	S	942	T	C	678	264	0.28
ART2	26149	ORF3A	861	C	T	609	251	0.29
ART2	27008	M	907	G	T	649	258	0.28
ART2	27074	M	909	G	T	637	272	0.30
ART2	27547	ORF7A	949	T	A	682	267	0.28
ART2	27561	ORF7A	937	T	G	648	289	0.31
ART2	27692	ORF7A	917	A	T	651	266	0.29
ART2	28167	ORF8	901	A	G	643	258	0.29
ART2	28262	N	903	GAACA	G	525	357	0.40
ART2	28512	N	971	G	C	673	297	0.31
ART2	28877	N	793	T	A	510	283	0.36
ART2	28878	N	777	C	G	500	277	0.36
ART3	733	ORF1AB	910	C	T	748	162	0.18
ART3	920	ORF1AB	868	C	T	707	161	0.19
ART3	2749	ORF1AB	918	T	C	753	165	0.18
ART3	3828	ORF1AB	898	T	C	727	170	0.19
ART3	5157	ORF1AB	893	T	C	745	148	0.17
ART3	5648	ORF1AB	896	C	A	719	176	0.20
ART3	6319	ORF1AB	903	G	A	727	176	0.19
ART3	6613	ORF1AB	885	G	A	714	171	0.19
ART3	9487	ORF1AB	888	C	T	724	163	0.18
ART3	11288	ORF1AB	873	-	T	668	202	0.23
ART3	11289	ORF1AB	876	-	C	668	208	0.24
ART3	11290	ORF1AB	885	-	T	668	217	0.25
ART3	11291	ORF1AB	881	-	G	668	203	0.23
ART3	11292	ORF1AB	885	-	G	668	217	0.25
ART3	11293	ORF1AB	885	-	T	668	217	0.25
ART3	11294	ORF1AB	906	-	T	668	238	0.26
ART3	11295	ORF1AB	915	-	T	668	247	0.27
ART3	11296	ORF1AB	917	-	T	668	203	0.22
ART3	12053	ORF1AB	887	C	T	723	164	0.18
ART3	12778	ORF1AB	941	T	C	760	180	0.19
ART3	13499	ORF1AB	882	C	T	705	177	0.20
ART3	13860	ORF1AB	940	T	C	736	203	0.22
ART3	17259	ORF1AB	924	T	G	751	173	0.19
ART3	19219	ORF1AB	854	G	T	686	168	0.20
ART3	21150	ORF1AB	921	C	A	754	167	0.18
ART3	21614	S	876	T	C	713	163	0.19
ART3	21621	S	872	A	C	712	160	0.18
ART3	21638	S	881	T	C	708	173	0.20
ART3	21974	S	901	T	G	741	160	0.18
ART3	22132	S	857	T	G	710	147	0.17
ART3	22812	S	906	C	A	739	167	0.18
ART3	22841	S	890	A	G	713	176	0.20
ART3	23012	S	919	A	G	755	164	0.18
ART3	23063	S	912	T	A	751	161	0.18
ART3	23525	S	919	T	C	748	171	0.19
ART3	24642	S	916	T	C	741	175	0.19
ART3	26149	ORF3A	963	C	T	797	166	0.17
ART3	27008	M	889	G	T	728	161	0.18
ART3	27074	M	870	G	T	715	155	0.18
ART3	27547	ORF7A	886	T	A	718	168	0.19
ART3	27561	ORF7A	897	T	G	731	165	0.18
ART3	27692	ORF7A	906	A	T	716	190	0.21
ART3	28167	ORF8	951	A	G	766	185	0.19
ART3	28262	N	904	GAACA	G	579	296	0.33
ART3	28512	N	927	G	C	746	181	0.20
ART3	28877	N	773	T	A	597	176	0.23
ART3	28878	N	761	C	G	589	172	0.23
ART4	733	ORF1AB	1807	C	T	1651	156	0.09
ART4	920	ORF1AB	1870	C	T	1713	157	0.08
ART4	2749	ORF1AB	1776	T	C	1617	159	0.09
ART4	3828	ORF1AB	1773	T	C	1616	156	0.09
ART4	5157	ORF1AB	1854	T	C	1681	173	0.09
ART4	5648	ORF1AB	1846	C	A	1671	175	0.09
ART4	6319	ORF1AB	1828	G	A	1683	144	0.08
ART4	6613	ORF1AB	1838	G	A	1689	148	0.08
ART4	9487	ORF1AB	1821	C	T	1664	156	0.09
ART4	11288	ORF1AB	1554	-	T	1384	163	0.10
ART4	11289	ORF1AB	1559	-	C	1384	174	0.11
ART4	11290	ORF1AB	1564	-	T	1384	180	0.12
ART4	11291	ORF1AB	1573	-	G	1384	157	0.10
ART4	11292	ORF1AB	1593	-	G	1384	209	0.13
ART4	11293	ORF1AB	1599	-	T	1384	215	0.13
ART4	11294	ORF1AB	1612	-	T	1384	228	0.14
ART4	11295	ORF1AB	1618	-	T	1384	234	0.14
ART4	11296	ORF1AB	1618	-	T	1384	151	0.09
ART4	12053	ORF1AB	1888	C	T	1709	179	0.09
ART4	12778	ORF1AB	1873	T	C	1710	162	0.09
ART4	13499	ORF1AB	1836	C	T	1672	164	0.09
ART4	13860	ORF1AB	1792	T	C	1629	163	0.09
ART4	17259	ORF1AB	1856	T	G	1688	168	0.09
ART4	19219	ORF1AB	1842	G	T	1672	170	0.09
ART4	21150	ORF1AB	1815	C	A	1662	153	0.08
ART4	21614	S	1828	T	C	1670	158	0.09
ART4	21621	S	1822	A	C	1665	157	0.09
ART4	21638	S	1801	T	C	1640	160	0.09
ART4	21974	S	1817	T	G	1662	154	0.08
ART4	22132	S	1860	T	G	1691	168	0.09
ART4	22812	S	1826	C	A	1682	144	0.08
ART4	22841	S	1852	A	G	1696	155	0.08
ART4	23012	S	1778	A	G	1608	170	0.10
ART4	23063	S	1847	T	A	1691	156	0.08
ART4	23525	S	1850	T	C	1687	162	0.09
ART4	24642	S	1812	T	C	1655	157	0.09
ART4	26149	ORF3A	1760	C	T	1602	157	0.09
ART4	27008	M	1741	G	T	1591	150	0.09
ART4	27074	M	1823	G	T	1669	153	0.08
ART4	27547	ORF7A	1895	T	A	1718	177	0.09
ART4	27561	ORF7A	1886	T	G	1723	163	0.09
ART4	27692	ORF7A	1861	A	T	1663	198	0.11
ART4	28167	ORF8	1810	A	G	1659	151	0.08
ART4	28262	N	1845	GAACA	G	1373	407	0.22
ART4	28512	N	1800	G	C	1637	163	0.09
ART4	28877	N	1444	T	A	1294	150	0.10
ART4	28878	N	1423	C	G	1280	142	0.10
ART5	733	ORF1AB	1776	C	T	1650	126	0.07
ART5	920	ORF1AB	1851	C	T	1719	132	0.07
ART5	2749	ORF1AB	1801	T	C	1673	128	0.07
ART5	3828	ORF1AB	1814	T	C	1700	114	0.06
ART5	5157	ORF1AB	1828	T	C	1712	116	0.06
ART5	5648	ORF1AB	1873	C	A	1728	145	0.08
ART5	6319	ORF1AB	1788	G	A	1670	118	0.07
ART5	6613	ORF1AB	1847	G	A	1723	123	0.07
ART5	9487	ORF1AB	1854	C	T	1736	118	0.06
ART5	11288	ORF1AB	1550	-	T	1406	130	0.08
ART5	11289	ORF1AB	1555	-	C	1406	149	0.10
ART5	11290	ORF1AB	1570	-	T	1406	164	0.10
ART5	11291	ORF1AB	1578	-	G	1406	136	0.09
ART5	11292	ORF1AB	1586	-	G	1406	180	0.11
ART5	11293	ORF1AB	1597	-	T	1406	191	0.12
ART5	11294	ORF1AB	1614	-	T	1406	208	0.13
ART5	11295	ORF1AB	1619	-	T	1406	213	0.13
ART5	11296	ORF1AB	1617	-	T	1406	129	0.08
ART5	12053	ORF1AB	1829	C	T	1703	126	0.07
ART5	12778	ORF1AB	1919	T	C	1791	128	0.07
ART5	13499	ORF1AB	1880	C	T	1742	138	0.07
ART5	13860	ORF1AB	1828	T	C	1687	140	0.08
ART5	17259	ORF1AB	1803	T	G	1680	122	0.07
ART5	19219	ORF1AB	1859	G	T	1731	128	0.07
ART5	21150	ORF1AB	1829	C	A	1699	130	0.07
ART5	21614	S	1794	T	C	1679	115	0.06
ART5	21621	S	1789	A	C	1676	113	0.06
ART5	21638	S	1770	T	C	1663	107	0.06
ART5	21974	S	1852	T	G	1739	113	0.06
ART5	22132	S	1825	T	G	1705	120	0.07
ART5	22812	S	1803	C	A	1674	129	0.07
ART5	22841	S	1860	A	G	1725	133	0.07
ART5	23012	S	1799	A	G	1677	122	0.07
ART5	23063	S	1805	T	A	1679	126	0.07
ART5	23525	S	1856	T	C	1751	105	0.06
ART5	24642	S	1884	T	C	1757	127	0.07
ART5	26149	ORF3A	1868	C	T	1744	124	0.07
ART5	27008	M	1904	G	T	1785	118	0.06
ART5	27074	M	1887	G	T	1776	111	0.06
ART5	27547	ORF7A	1868	T	A	1747	121	0.06
ART5	27561	ORF7A	1871	T	G	1753	118	0.06
ART5	27692	ORF7A	1847	A	T	1742	105	0.06
ART5	28167	ORF8	1742	A	G	1624	118	0.07
ART5	28262	N	1812	GAACA	G	1382	368	0.20
ART5	28512	N	1785	G	C	1660	125	0.07
ART5	28877	N	1409	T	A	1295	114	0.08
ART5	28878	N	1407	C	G	1284	123	0.09

## Sheet: Table S5
TableS5: Comparrison between HAVoC (last update 2021-09-03) and ViralFlow 0.0.6
	depth			coverage			lineage
samples	viralflow	havoc test I	havoc test II	viralflow	havoc test I	havoc test II	viralflow	viralflow update	havoc test I	havoc test I curated	havoc test II
IAM2068	325.76	288.98	392.92	99.6488	99.6255	99.6255	P.1	P.1	P.1.15**	P.1	P.1*
IAM2069	266.7	238.88	318.41	99.699	99.6723	99.7091	P.1	P.1	P.1.15**	P.1	P.1*
IAM2070	225.98	202.5	261.62	95.8425	96.1213	96.7265	P.1	P.1	P.1.15**	P.1	P.1*
IAM2071	381.07	338.83	459.87	99.699	99.6723	99.6957	P.1	P.1	P.1.15**	P.1	P.1*
IAM2072	395.17	395.11	468.77	97.6186	98.2379	97.9765	P.1	P.1	P.1.15**	P.1	P.1
IAM2073	299.47	299.44	355.81	99.699	99.6757	99.7124	P.1	P.1	P.1.15**	P.1	P.1*
IAM2074	268.81	268.74	310.74	99.6689	99.6489	99.7693	P.1	P.1	P.1.15**	P.1	P.1*
IAM2075	329.99	330.14	376.03	97.6386	98.3516	98.4815	P.1	P.1	P.1*	-	P.1
IAM2076	352.77	352.92	419.92	99.699	99.669	99.7191	P.1	P.1	P.1.15**	-	P.1*
IAM2077	223.77	223.72	261.39	99.6689	99.6422	99.6422	P.1	P.1	P.1*	-	P.1*
IAM2078	332.46	332.43	391.17	99.6722	99.6523	99.709	P.1	P.1	P.1*	-	P.1
IAM2079	307.63	307.62	364.63	99.699	99.669	99.669	P.1	P.1	P.1.15**	P.1	P.1*
IAM2080	378.25	378.25	450.6	99.709	99.6857	99.7358	P.1	P.1	P.1.15**	P.1	P.1
IAM2081	369.13	369.17	435.19	99.7057	99.7258	99.6957	P.1	P.1	P.1.15**	P.1	P.1*
IAM2082	341.74	341.76	400.11	98.6788	98.716	99.0601	P.1	P.1	P.1*	-	P.1
IAM2083	418.93	419.29	506.86	99.699	99.6723	99.796	P.1	P.1	P.1.15**	P.1	P.1*
IAM2092	281.35	281.39	337.55	99.699	99.669	99.7058	P.1	P.1	P.1.17**	P.1	P.1*
IAM2093	444.3	444.4	528.44	99.719	99.6924	99.7592	P.1	P.1	P.1.15**	P.1	P.1
IAM2094	445.26	445.28	513.48	99.6923	99.679	99.7358	P.1	P.1	P.1.15**	P.1	P.1
IAM2095	333.73	333.72	387.44	99.6689	99.6556	99.6689	P.1.1	P.1	P.1*	-	P.1
IAM2096	311.02	311.01	358.79	99.6588	99.6456	99.6723	P.1	P.1	P.1.15**	P.1	P.1*
IAM2097	424.62	424.69	495.87	99.699	99.6723	99.709	P.1	P.1	P.1.15**	P.1	P.1
IAM2098	326.59	326.57	383.96	99.4749	99.5152	99.6456	P.1	P.1	P.1*	-	P.1*
IAM2099	398.52	398.51	460.73	99.7057	99.6823	99.7391	P.1	P.1	P.1.15**	P.1	P.1
IAM2100	250.73	250.74	288.97	99.4883	99.572	99.7058	P.1	P.1	P.1*	-	P.1*
IAM2101	348.9	348.82	404.54	99.505	99.4918	99.5921	P.1	P.1	P.1*	-	P.1*
IAM2102	341.38	341.31	399.28	99.7057	99.679	99.7058	P.1	P.1	P.1.15**	P.1	P.1*
IAM2103	429.48	429.71	521.12	99.709	99.669	99.7525	P.1	P.1	P.1.15**	P.1	P.1*
IAM2104	314.95	314.98	368.61	99.7057	99.7492	99.7058	P.1	P.1	P.1*	-	P.1*
IAM2105	379.94	379.98	454.26	99.7057	99.6757	99.7358	P.1	P.1	P.1.15**	P.1	P.1
IAM2106	377.56	377.63	443.24	99.709	99.6857	99.6924	P.1	P.1	P.1.15**	P.1	P.1*
IAM2107	478.82	478.84	568.56	99.699	99.6723	99.7592	P.1	P.1	P.1.15**	P.1	P.1
IAM2108	393.12	393.08	471.98	99.6823	99.6556	99.7058	P.1	P.1	P.1*	-	P.1*
IAM2109	347.81	348.19	409.74	99.709	99.6823	99.7091	P.1	P.1	P.1.15**	P.1	P.1*
IAM2110	370.77	370.33	445.71	99.7057	99.7091	99.7057	B.1.1.33	B.1.1.33	B.1.1.33	-	B.1.1.33
IAM2111	401.55	401.58	477.42	99.7157	99.7191	99.7893	B.1.1	B.1.1	B.1.1	-	B.1.1
IAM2112	313.73	313.84	370.13	99.7057	99.8161	99.7091	B.1.1	B.1.1	B.1.1	-	B.1.1
IAM2113	342.66	342.6	409.83	99.7024	99.7994	99.7693	B.1.1	B.1.1	B.1.1	-	B.1.1
IAM2114	385.5	385.52	448.67	99.7057	99.7793	99.7224	B.1.1	B.1.1	B.1.1	-	B.1.1
IAM2115	351.82	351.61	418.95	99.699	99.7726	99.699	B.1.1.28	B.1.1.28	B.1.1.28	-	B.1.1.28
IAM2116	389.44	389.52	457.84	99.7057	99.7659	99.7057	B.1.1	B.1.1	B.1.1	-	B.1.1
IAM2117	302.31	302.66	364.23	99.699	99.699	99.699	B.1.1.28	B.1.1.28	B.1.1.28	-	B.1.1.28
IAM2118	337.74	337.65	400.05	99.699	99.7091	99.7057	B.1.1.28	B.1.1.28	B.1.1.28	-	B.1.1.28
IAM2119	393.16	393.27	463.03	99.7091	99.7157	99.7693	B.1.1.33	B.1.1.33	B.1.1.33	-	B.1.1.33
IAM2120	313.79	313.76	360.85	99.7057	99.8161	99.8027	B.1.1	B.1.1	B.1.1	-	B.1.1
IAM2121	370.59	370.62	420.55	99.6589	99.7392	99.7525	B.1.1.221	B.1.1.221	B.1.1.221	-	B.1.1.221
IAM2122	392.08	392.01	465.67	99.6589	99.7559	99.6622	B.1.1.221	B.1.1.221	B.1.1.221	-	B.1.1.221
IAM2123	394.83	394.86	476.68	99.699	99.8094	99.7191	B.1.1.28	B.1.1.28	B.1.1.28	-	B.1.1.28
IAM2124	276.22	276.23	323.28	99.699	99.7592	99.7124	B.1.1.28	B.1.1.28	B.1.1.28	-	B.1.1.28
IAM2125	264.48	264.44	314.72	99.699	99.7927	99.8027	B.1.1.28	B.1.1.28	B.1.1.28	-	B.1.1.28
IAM2126	405.07	405.06	490.3	99.699	99.7057	99.7057	B.1.1.33	B.1.1.33	B.1.1.33	-	B.1.1.33
IAM2127	370.5	370.67	451.39	99.7057	99.7091	99.7358	B.1.1	B.1.1	B.1.1	-	B.1.1
IAM2128	414.17	414.2	499.97	99.7091	99.7091	99.7358	B.1.1	B.1.1	B.1.1	-	B.1.1
IAM2129	330.71	330.73	396.86	99.7057	99.786	99.7057	B.1.1.28	B.1.1.277	B.1.1.277	-	B.1.1.277
IAM2130	235.71	235.64	276	99.3345	99.5619	99.7057	B.1.1	B.1.1	B.1.1	-	B.1.1
IAM2131	437.83	437.82	534.02	99.7091	99.7091	99.8228	B.1.1	B.1.1	B.1.1	-	B.1.1
IAM2132	330.07	329.99	395.66	99.7091	99.7157	99.7091	B.1.1	B.1.1	B.1.1	-	B.1.1
IAM2133	267.82	267.81	315.25	99.5686	99.7392	99.7592	B.1.1.28	B.1.1.28	B.1.1.28	-	B.1.1.28
IAM2134	352.02	352.16	405.33	99.699	99.7994	99.8027	B.1.1	B.1.1	B.1.1	-	B.1.1
IAM2135	304.63	304.59	355.57	99.7091	99.7693	99.7258	B.1.1	B.1.1	B.1.1	-	B.1.1
IAM2136	372.01	372.12	448.84	99.7057	99.796	99.7057	B.1.1	B.1.1	B.1.1	-	B.1.1
IAM2137	399.09	399.06	472.55	99.7057	99.7091	99.7091	B.1.1	B.1.1	B.1.1	-	B.1.1
IAM2138	384.79	384.8	463.92	99.7091	99.7091	99.7091	B.1.1	B.1.1	B.1.1	-	B.1.1
IAM2139	116.29	116.31	140.77	69.8793	73.0395	74.7651	B.1.566	B.1	B.1	-	B.1
IAM2140	197.99	197.98	229.74	98.8563	99.1171	99.3613	B.1.1	B.1.1	B.1.1	-	B.1.1
IAM2141	245.04	245.07	283.12	99.3111	99.6422	99.4148	B.1.1.33	B.1.1.33	B.1.1.33	-	B.1.1.33
IAM2142	200.28	200.27	242.47	99.699	99.7024	99.699	B.1.1.33	B.1.1.33	B.1.1.33	-	B.1.1.33
IAM2143	368.29	368.33	447.18	99.7124	99.7157	99.7927	B.1.1.371	B.1.1.371	B.1.1.371	-	B.1.1.371
IAM2144	350.32	350.42	419.95	99.7091	99.7893	99.7224	B.1.1	B.1.1	B.1.1	-	B.1.1
IAM2145	248.09	248.13	291.63	99.6857	99.7826	99.7057	B.1.1.28	B.1.1.28	B.1.1.28	-	B.1.1.28
IAM2146	272.53	272.61	313.99	99.679	99.7592	99.7793	B.1.1	B.1.1	B.1.1	-	B.1.1
IAM2147	337.34	337.48	403.83	99.6823	99.7927	99.7091	B.1.1	B.1.1.39	B.1.1.39	-	B.1.1.39
IAM2148	370.84	370.85	441.73	99.7057	99.806	99.8027	B.1.1	B.1.1.13	B.1.1.13	-	B.1.1.13
IAM2149	178.7	178.63	209.41	99.6957	99.7726	99.699	B.1.1.28	B.1.1.28	B.1.1.28	-	B.1.1.28
IAM2150	375.48	375.41	451.63	99.7091	99.786	99.8094	B.1.1.28	B.1.1.28	B.1.1.28	-	B.1.1.28
IAM2151	359.17	359.17	436.6	99.7057	99.7893	99.8629	B.1.1.28	B.1.1.28	B.1.1.28	-	B.1.1.28
IAM2152	315.97	316.14	379.96	99.7024	99.8127	99.7759	B.1.1.28	B.1.1.28	B.1.1.28	-	B.1.1.28
IAM2153	328.34	328.28	393.18	99.699	99.8127	99.7927	B.1.1.33	B.1.1.33	B.1.1.33	-	B.1.1.33
IAM2154	309.09	309.15	373.65	99.7057	99.8027	99.7091	B.1.1.33	B.1.1.33	B.1.1.33	-	B.1.1.33
IAM2155	262.91	262.99	319.75	99.6923	99.7626	99.699	B.1.1.33	B.1.1.33	B.1.1.33	-	B.1.1.33
IAM2156	422.56	422.48	509.15	99.689	99.7559	99.7224	B.1.1	B.1.1	B.1.1	-	B.1.1
IAM2157	328.9	328.87	389.12	98.826	98.97	98.9767	B.1.1	B.1.1	B.1.1	-	B.1.1
IAM2158	423.95	423.9	515.25	99.7057	99.7057	99.7994	B.1.1.28	B.1.1.28	B.1.1.28	-	B.1.1.28
IAM2159	287.61	287.59	348.01	99.699	99.7224	99.7191	B.1.1.33	B.1.1.33	B.1.1.33	-	B.1.1.33
IAM2160	379.79	379.89	450.36	99.7057	99.7057	99.7091	B.1.1	B.1.1	B.1.1	-	B.1.1
IAM2161	316.32	316.3	362.49	99.7057	99.8094	99.7258	B.1.1.28	B.1.1.28	B.1.1.28	-	B.1.1.28
mean	342.2	341.535	404.185	99.699	99.7091	99.7091
stdev	66.4667	67.4186	80.7616	3.24487	2.90285	2.71248
Yellow highlighted lines represents inconcruencies of lineage assignment between ViralFlow and HAVoC. * denotes samples that HAVoC did not recovered the deletion of 9 nucleotides at 11288 position. ** * denotes samples that HAVoC did not recovered the deletion of 9 nucleotides at 11288 position and not recovered the mutation at position 22812. - Samples that are not curated.
